# Supplementary material for: Study of the Degradation of a TPS/PCL/Fique Biocomposite Material in Soil, Compost, and Water
Source: Polymers (Basel). 2023 Sep 30;15(19):3952. doi: 10.3390/polym15193952 (PMC10575001; doi:10.3390/polym15193952)
Supplement: Supplementary file 1 [file polymers-15-03952-s001.zip]

Archive with 1 entries (1 files):
- polymers-2612381-supplementary.pdf
